# Supplementary material for: Hepatoprotective, Antioxidant, and Anti-Hyperlipidemic Effects of Kefir Milk in High-Fat Diet-Induced Obesity: Insights from Gas Chromatography-Mass Spectrometry Profiling, Molecular Docking of Kefiran, and Liver Function Restoration
Source: Antioxidants (Basel). 2025 Dec 14;14(12):1500. doi: 10.3390/antiox14121500 (PMC12729788; doi:10.3390/antiox14121500)
Supplement: Supplementary file 1 [file antioxidants-14-01500-s001.zip]

Archive with 1 entries (1 files):
- antioxidants-3387175-supplementary.pdf
